# Supplementary material for: Induced Pluripotent Stem Cell-Derived Fibroblasts Efficiently Engage Senescence Pathways but Show Increased Sensitivity to Stress Inducers
Source: Cells. 2024 May 16;13(10):849. doi: 10.3390/cells13100849 (PMC11119907; doi:10.3390/cells13100849)
Supplement: Supplementary file 1 [file cells-13-00849-s001.zip]

Archive with 1 entries (1 files):
- cells-3005198-supplementary.pdf
